# Supplementary material for: Extracellular vesicle-like particles from Taraxacum mongolicum suppress non-small cell lung cancer associated with mitochondrial dysfunction
Source: Front Pharmacol. 2026 Apr 17;17:1802298. doi: 10.3389/fphar.2026.1802298 (PMC13133050; doi:10.3389/fphar.2026.1802298)
Supplement: Supplementary file 1 [file Table2.xlsx]

## Sheet: Sheet1
Antibody	Supplier	Catalog	Application	Dilution
E-cadherin antibody	Proteintech Group	20874-1-AP	Western blot	1:20,000
N-cadherin antibody	Proteintech Group	22018-1-AP	Western blot	1:2,000
β-actin antibody	Proteintech Group	20536-1-AP	Western blot	1:4,000
Total OXPHOS Rodent Western blot Antibody Cocktail (ATP5A/UQCRC2/MTCO1/SDHB/NDUFB8)	Abcam	ab110413	Western blot	1:250
VDAC1 antibody	Abcam	ab14734	Western blot	1:1,000
Goat Anti-Rabbit IgG H&L (HRP)	Abcam	ab6721	Western blot	1:2,000
Goat Anti-Mouse IgG H&L (HRP)	Abcam	ab6789	Western blot	1:2,000
Ki-67 antibody	Abcam	ab16667	Immunohistochemistry	1:200
PCNA antibody	Abcam	ab92552	Immunohistochemistry	1:200
E-cadherin antibody	Proteintech Group	20874-1-AP	Immunohistochemistry	1:5,000
N-cadherin antibody	Proteintech Group	22018-1-AP	Immunohistochemistry	1:2,000
HRP Goat Anti-Rabbit IgG H&L	Abcam	ab214880	Immunohistochemistry	1:500
MTCO1 antibody	Abcam	ab203912	Immunofluorescence	1:1,000
TOMM20 antibody	Abcam	ab209606	Immunofluorescence	1:1,000
Goat Anti-Rabbit IgG H&L (Alexa Fluor 488)	Abcam	ab150077	Immunofluorescence	1:1,000
Goat Anti-Rabbit IgG H&L (Alexa Fluor 594)	Abcam	ab150080	Immunofluorescence	1:1,000
