# Supplementary material for: Extracellular vesicle-like particles from Taraxacum mongolicum suppress non-small cell lung cancer associated with mitochondrial dysfunction
Source: Front Pharmacol. 2026 Apr 17;17:1802298. doi: 10.3389/fphar.2026.1802298 (PMC13133050; doi:10.3389/fphar.2026.1802298)
Supplement: Supplementary file 2 [file Table1.xlsx]

## Sheet: Sheet1
Item	Supplier	Catalog
A549 cell line	Wuhan Procell Biotechnology Co., Ltd. (Wuhan, China)	CL-0016
H1975 cell line	Wuhan Procell Biotechnology Co., Ltd. (Wuhan, China)	CL-0298
Cisplatin (purity ≥ 98%)	MedChemExpress LLC (USA)	HY-17394
Phosphate-buffered saline (PBS)	Wuhan Procell Biotechnology Co., Ltd. (Wuhan, China)	PB180521
Ham’s F-12K medium	Wuhan Procell Biotechnology Co., Ltd. (Wuhan, China)	PM150910
RPMI-1640 medium	Wuhan Procell Biotechnology Co., Ltd. (Wuhan, China)	PM150110
Fetal bovine serum (FBS)	Wuhan Procell Biotechnology Co., Ltd. (Wuhan, China)	164210
Penicillin–streptomycin solution (P/S)	Wuhan Procell Biotechnology Co., Ltd. (Wuhan, China)	PB180120
SDS–PAGE sample loading buffer	Beijing Solarbio Science & Technology Co., Ltd. (Beijing, China)	P1040
4′,6-diamidino-2-phenylindole (DAPI)	Beijing Solarbio Science & Technology Co., Ltd. (Beijing, China)	ID2250
4% paraformaldehyde (PFA)	Beijing Solarbio Science & Technology Co., Ltd. (Beijing, China)	P1110
0.1% crystal violet	Beijing Solarbio Science & Technology Co., Ltd. (Beijing, China)	G1064
0.3% Triton X-100	Beijing Solarbio Science & Technology Co., Ltd. (Beijing, China)	T8205
Radioimmunoprecipitation assay lysis buffer (RIPA lysis buffer)	Beijing Solarbio Science & Technology Co., Ltd. (Beijing, China)	R0020
Tris-buffered saline with Tween 20 (TBST)	Beijing Solarbio Science & Technology Co., Ltd. (Beijing, China)	T1081
Coomassie brilliant blue R-250 staining solution	Shanghai Beyotime Biotechnology Co., Ltd. (Shanghai, China)	P0003S
Bicinchoninic acid protein assay kit (BCA Protein Assay Kit)	Shanghai Beyotime Biotechnology Co., Ltd. (Shanghai, China)	P0010
1,1′-Dioctadecyl-3,3,3′,3′-tetramethylindocarbocyanine perchlorate labeling solution (DiI working solution)	Shanghai Beyotime Biotechnology Co., Ltd. (Shanghai, China)	C1036
Cell Counting Kit-8 (CCK-8 reagent)	Shanghai Beyotime Biotechnology Co., Ltd. (Shanghai, China)	C0038
5-Ethynyl-2′-deoxyuridine staining reagent (EdU working solution)	Shanghai Beyotime Biotechnology Co., Ltd. (Shanghai, China)	C0071L
JC-1 mitochondrial membrane potential assay reagent (JC-1 working solution)	Shanghai Beyotime Biotechnology Co., Ltd. (Shanghai, China)	C2006
MitoTracker Green mitochondrial probe (MitoTracker Green working solution)	Shanghai Beyotime Biotechnology Co., Ltd. (Shanghai, China)	C1048
MitoSOX Red mitochondrial superoxide indicator (MitoSOX Red working solution)	Shanghai Beyotime Biotechnology Co., Ltd. (Shanghai, China)	S0061M
Hoechst 33342 nuclear stain (Hoechst 33342)	Shanghai Beyotime Biotechnology Co., Ltd. (Shanghai, China)	C1025
Luminescence-based adenosine triphosphate assay kit (ATP assay kit)	Shanghai Beyotime Biotechnology Co., Ltd. (Shanghai, China)	S0026
Mitochondria isolation kit (cells)	Shanghai Beyotime Biotechnology Co., Ltd. (Shanghai, China)	C3601
Tissue mitochondria isolation kit	Shanghai Beyotime Biotechnology Co., Ltd. (Shanghai, China)	C3606
Hematoxylin staining reagent (Hematoxylin)	Shanghai Beyotime Biotechnology Co., Ltd. (Shanghai, China)	C0105S
Terminal deoxynucleotidyl transferase dUTP nick end labeling assay kit (TUNEL assay kit)	Shanghai Beyotime Biotechnology Co., Ltd. (Shanghai, China)	C1170M
Dihydroethidium reactive oxygen species probe (DHE working solution)	Shanghai Beyotime Biotechnology Co., Ltd. (Shanghai, China)	S0064S
